# Supplementary material for: Expert Perspectives on Managing Iron Deficiency in People with CKD and/or HF
Source: J Clin Med. 2026 Feb 23;15(4):1676. doi: 10.3390/jcm15041676 (PMC12941927; doi:10.3390/jcm15041676)
Supplement: Supplementary file 1 [file jcm-15-01676-s001.zip]

Archive with 1 entries (1 files):
- jcm-4076733-supplementary.pdf
